# Supplementary material for: Histidine Residues Are Responsible for Bidirectional Effects of Zinc on Acid-Sensing Ion Channel 1a/3 Heteromeric Channels
Source: Biomolecules. 2020 Sep 2;10(9):1264. doi: 10.3390/biom10091264 (PMC7565092; doi:10.3390/biom10091264)
Supplement: Supplementary file 1 [file biomolecules-10-01264-s001.zip]

Archive with 3 entries (3 files):
- biomolecules-882257-sup.pdf
- rASIC1_seq_zipped.zip
- rASIC3_seq_zipped.zip
